# Supplementary material for: Induction of Autophagy by Extract from Corydalis heterocarpa for Skin Anti-Aging
Source: Mar Drugs. 2024 Mar 8;22(3):127. doi: 10.3390/md22030127 (PMC10972372; doi:10.3390/md22030127)
Supplement: Supplementary file 1 [file marinedrugs-22-00127-s001.zip]

Archive with 1 entries (1 files):
- marinedrugs-2867145-supplementary.pdf
